# Supplementary material for: A Comprehensive High-Quality DNA and RNA Extraction Protocol for a Range of Cultivars and Tissue Types of the Woody Crop Avocado
Source: Plants (Basel). 2022 Jan 18;11(3):242. doi: 10.3390/plants11030242 (PMC8838124; doi:10.3390/plants11030242)
Supplement: Supplementary file 1 [file plants-11-00242-s001.zip]

Archive with 2 entries (1 files):
- plants-1547302-supplementary/
- plants-1547302-supplementary/plants-1547302-supplementary
